# Supplementary material for: Mass Spectrometry-Based Proteome Profiling of Extracellular Vesicles Derived from the Cerebrospinal Fluid of Adult Rhesus Monkeys Exposed to Cocaine throughout Gestation
Source: Biomolecules. 2022 Mar 28;12(4):510. doi: 10.3390/biom12040510 (PMC9026784; doi:10.3390/biom12040510)
Supplement: Supplementary file 1 [file biomolecules-12-00510-s001.zip]

Archive with 1 entries (1 files):
- biomolecules-1550934-supplementary.pptx
